# Supplementary material for: Predicting the Key Properties of a Modified Product to Pre-Select a Pluronic F127 Modification Scheme for Preparing High-Quality Nano-Micelles
Source: Polymers (Basel). 2025 Jan 27;17(3):349. doi: 10.3390/polym17030349 (PMC11821254; doi:10.3390/polym17030349)
Supplement: Supplementary file 1 [file polymers-17-00349-s001.zip]

Archive with 1 entries (1 files):
- polymers-3411295-supplementary.pdf
